# Supplementary material for: Second generation lethality in RNAseH2a knockout zebrafish
Source: Nucleic Acids Res. 2024 Sep 1;52(18):11014–28. doi: 10.1093/nar/gkae725 (PMC11472149; doi:10.1093/nar/gkae725)
Supplement: gkae725_Supplemental_Files [file gkae725_supplemental_files.zip]

Archive with 2 entries (2 files):
- Supplementary Figures changeinblack.docx
- Supplementary Methods NARtest.docx
